# Supplementary material for: A GeV-TeV particle component and the barrier of cosmic-ray sea in the Central Molecular Zone
Source: Nat Commun. 2021 Nov 9;12:6169. doi: 10.1038/s41467-021-26436-z (PMC8578646; doi:10.1038/s41467-021-26436-z)
Supplement: Supplementary file 3 — Source Data [file 41467_2021_26436_MOESM3_ESM.xlsx]

## Sheet: Figure 1
Figure 1	Energy flux of gamma-ray from neutral pion decays in the CMZ region
Energy [eV]		E$^2$dN/dE [eV/(cm$^2$s]		E$^2$dN/dE [eV/(cm$^2$s]		E$^2$dN/dE [eV/(cm$^2$s]		E$^2$dN/dE [eV/(cm$^2$s]		E$^2$dN/dE [eV/(cm$^2$s]		E$^2$dN/dE [eV/(cm$^2$s]
		GALPROP template, CMZ parameters, 95% lower curve		GALPROP template, CMZ parameters, 95% upper curve		GALPROP template, CMZ parameters, 68% lower curve		GALPROP template, CMZ parameters, 68% upper curve		GALPROP template, CMZ parameters		GALPROP template, off-CMZ parameters
7725483590		33.6487		46.0111		36.4627		42.6861		39.4997		81.0006
10925483700		28.6663		36.8796		30.6456		34.771		32.6901		63.7759
15450967200		24.3662		30.0929		25.8008		28.6848		27.2421		50.5754
21850967300		20.5161		25.2168		21.6726		24.0542		22.8582		40.3989
30901934400		17.0546		21.6622		18.1396		20.4711		19.2842		32.4447
43701934700		14.0386		18.8881		15.125		17.5716		16.3081		26.1287
61803868700		11.5483		16.6689		12.6484		15.235		13.8887		21.1726
87403869400		9.45233		14.7571		10.5537		13.2272		11.8171		17.1469
123607737000		7.74138		13.1174		8.82234		11.5294		10.0859		13.9279
174807739000		6.36175		11.7331		7.40403		10.0967		8.64517		11.3611
247215475000		5.25019		10.5605		6.24089		8.89132		7.44818		9.31439
349615478000		4.35526		9.5545		5.28746		7.8733		6.45127		7.67823
494430950000		3.63362		8.69702		4.50452		7.01452		5.61985		6.36552
Energy [eV]		E$^2$dN/dE [eV/(cm$^2$s]		E$^2$dN/dE [eV/(cm$^2$s]		E$^2$dN/dE [eV/(cm$^2$s]		E$^2$dN/dE [eV/(cm$^2$s]		E$^2$dN/dE [eV/(cm$^2$s]		E$^2$dN/dE [eV/(cm$^2$s]
		Planck template, CMZ parameters, 95% lower curve		Planck template, CMZ parameters, 95% upper curve		Planck template, CMZ parameters, 68% lower curve		Planck template, CMZ parameters, 68% upper curve		Planck template, CMZ parameters		Planck template, off-CMZ parameters
8000000000		36.8007		49.3469		39.6384		46.0104		42.7602		75.5699
1.0749e+10		32.101		40.5124		34.0854		38.3777		36.2218		62.7672
1.44426e+10		27.6798		33.6672		29.1552		32.19		30.6765		52.1373
1.94053e+10		23.4843		28.4866		24.7077		27.2366		25.9744		43.297
2.60735e+10		19.579		24.5496		20.7441		23.2704		21.9877		35.9553
3.50329e+10		16.1174		21.4248		17.3155		19.9981		18.6162		29.8608
4.70709e+10		13.1874		18.8075		14.4082		17.2351		15.7608		24.7964
6.32456e+10		10.758		16.5494		11.9655		14.8804		13.3463		20.5936
8.49781e+10		8.75013		14.5886		9.92952		12.859		11.3024		17.1025
1.14178e+11		7.11334		12.8752		8.23481		11.1157		9.57474		14.2044
1.53413e+11		5.77717		11.3655		6.82741		9.61874		8.10989		11.798
2.06129e+11		4.69337		10.0379		5.66018		8.31976		6.86987		9.79815
2.76959e+11		3.80968		8.86956		4.68999		7.19771		5.81728		8.13656
3.72128e+11		3.09156		7.8447		3.88776		6.2292		4.92625		6.75748
5e+11		2.51023		6.93713		3.22164		5.39065		4.17285		5.6122
Energy [eV]		E$^2$dN/dE [eV/(cm$^2$s]		E$^2$dN/dE [eV/(cm$^2$s]		E$^2$dN/dE [eV/(cm$^2$s]		E$^2$dN/dE [eV/(cm$^2$s]		E$^2$dN/dE [eV/(cm$^2$s]		E$^2$dN/dE [eV/(cm$^2$s]
		Planck template, w/o GCE, CMZ parameters, 95% lower curve		Planck template, w/o GCE, CMZ parameters, 95% upper curve		Planck template, w/o GCE, CMZ parameters, 68% lower curve		Planck template, w/o GCE, CMZ parameters, 68% upper curve		Planck template, w/o GCE, CMZ parameters		Planck template, w/o GCE, off-CMZ parameters
8000000000		53.1364		64.5878		55.8235		61.646		58.6582		79.1986
1.0749e+10		44.7516		52.2463		46.5591		50.3695		48.4435		65.3426
1.44426e+10		37.3132		42.6856		38.6377		41.3701		40.0037		53.9195
1.94053e+10		30.6787		35.4001		31.8358		34.2386		33.0254		44.4887
2.60735e+10		24.9187		29.7421		26.0638		28.505		27.2616		36.7007
3.50329e+10		20.1011		25.1572		21.2609		23.8191		22.5051		30.2782
4.70709e+10		16.1472		21.3429		17.3121		19.9426		18.5774		24.9788
6.32456e+10		12.9541		18.1334		14.0857		16.7118		15.337		20.6116
8.49781e+10		10.3809		15.4295		11.4552		14.0082		12.6625		17.0058
1.14178e+11		8.31339		13.134		9.31249		11.7463		10.4543		14.0309
1.53413e+11		6.65588		11.1861		7.5694		9.85015		8.63241		11.5762
2.06129e+11		5.32764		9.5276		6.15052		8.26126		7.12644		9.55051
2.76959e+11		4.26232		8.11589		4.99692		6.92893		5.88325		7.88022
3.72128e+11		3.41019		6.91344		4.05891		5.8141		4.85765		6.50223
5e+11		2.72856		5.88959		3.29781		4.87854		4.01001		5.36472

## Sheet: Figure 2
Figure 2	The segment division of the GC region and the inferred CR densities distribution
Figure 2b	CR densities distribution from fittings with the GCE.
CR densities in the CMZ region (Planck map)
Distance [degree]	Errorbar of distance [degree]	$w_{CR}$(80 GeV$\leq$E$\leq$5 TeV) [eV cm$^{-3}$]	Errorbar of $w_{CR}$(80 GeV$\leq$E$\leq$5 TeV) [eV cm$^{-3}$]
0.25	[0.25, 0.25]	0.0422101	0.00607513
0.75	[0.25, 0.25]	0.0405002	0.00304799
1.25	[0.25, 0.25]	0.0258375	0.00184742
CR densities in the CMZ region (CS map)
Distance [degree]	Errorbar of distance [degree]	$w_{CR}$(80 GeV$\leq$E$\leq$5 TeV) [eV cm$^{-3}$]	Errorbar of $w_{CR}$(80 GeV$\leq$E$\leq$5 TeV) [eV cm$^{-3}$]
0.25	[0.25, 0.25]	0.0477119	0.00498527
0.75	[0.25, 0.25]	0.0423572	0.0038606
1.25	[0.25, 0.25]	0.0211912	0.00201497
CR densities in the CMZ region (Planck map)
Distance [degree]	Errorbar of distance [degree]	$w_{CR}$(80 GeV$\leq$E$\leq$5 TeV) [eV cm$^{-3}$]	Errorbar of $w_{CR}$(80 GeV$\leq$E$\leq$5 TeV) [eV cm$^{-3}$]
0.25	[0.25, 0.25]	0.0312171	0.0129195
0.75	[0.25, 0.25]	0.0448436	0.00391157
1.25	[0.25, 0.25]	0.0505448	0.00304985
1.75	[0.25, 0.25]	0.0514319	0.0027157
2.25	[0.25, 0.25]	0.0501979	0.00238917
2.75	[0.25, 0.25]	0.0546471	0.00225975
3.25	[0.25, 0.25]	0.0543679	0.00211915
4.76	[1.26, 2.24]	0.0535823	0.0014124
Figure 2c	CR densities distribution from fittings without the GCE.
CR densities in the CMZ region (Planck map)
Distance [degree]	Errorbar of distance [degree]	$w_{CR}$(80 GeV$\leq$E$\leq$5 TeV) [eV cm$^{-3}$]	Errorbar of $w_{CR}$(80 GeV$\leq$E$\leq$5 TeV) [eV cm$^{-3}$]
0.25	[0.25, 0.25]	0.0672469	0.00438335
0.75	[0.25, 0.25]	0.0399623	0.00299092
1.25	[0.25, 0.25]	0.0265051	0.00183968
CR densities in the CMZ region (Planck map)
Distance [degree]	Errorbar of distance [degree]	$w_{CR}$(80 GeV$\leq$E$\leq$5 TeV) [eV cm$^{-3}$]	Errorbar of $w_{CR}$(80 GeV$\leq$E$\leq$5 TeV) [eV cm$^{-3}$]
0.25	[0.25, 0.25]	0.0820402	0.0110069
0.75	[0.25, 0.25]	0.0597125	0.00319701
1.25	[0.25, 0.25]	0.058165	0.0028457
1.75	[0.25, 0.25]	0.0550264	0.002675
2.25	[0.25, 0.25]	0.0518099	0.00239453
2.75	[0.25, 0.25]	0.054488	0.0022658
3.25	[0.25, 0.25]	0.0535137	0.00211803
4.76	[1.26, 2.24]	0.0501593	0.0013073

## Sheet: Figure 3
Figure 3	$\Delta \chi^2$ as a function of the power-law index of the CR density profile, $\alpha$ profile, $\alpha$.
Cosmic-ray profile $\alpha$	$\Delta \chi^2$ [Model A]	$\Delta \chi^2$ [Model B]	$\Delta \chi^2$ [Model C]	$\Delta \chi^2$ [Model A w/o GCE]
0	29.5263	31.1032	28.9199	109.526
0.05	29.4666	31.0404	28.86	109.376
0.1	29.3812	30.9548	28.7765	109.165
0.15	29.2676	30.8385	28.6616	108.876
0.2	29.1139	30.6838	28.5124	108.488
0.25	28.9152	30.4812	28.3149	107.975
0.3	28.6577	30.2197	28.0594	107.307
0.35	28.3294	29.8867	27.7373	106.45
0.4	27.9173	29.468	27.3304	105.362
0.45	27.4043	28.9496	26.8249	103.999
0.5	26.7783	28.3121	26.2082	102.312
0.55	26.0172	27.5385	25.4585	100.25
0.6	25.1097	26.6141	24.5641	97.7603
0.65	24.0369	25.5219	23.5099	94.7877
0.7	22.7868	24.2481	22.2803	91.2882
0.75	21.3508	22.7841	20.8688	87.2221
0.8	19.7233	21.1229	19.2715	82.5633
0.85	17.9118	19.2685	17.4918	77.2983
0.9	15.9266	17.2315	15.5466	71.4442
0.95	13.7962	15.0374	13.4566	65.0325
1	11.5519	12.7226	11.2602	58.1285
1.05	9.25635	10.337	9.01547	50.826
1.1	6.98093	7.95074	6.79019	43.2606
1.15	4.81669	5.65723	4.67773	35.5985
1.2	2.88067	3.56542	2.79214	28.0417
1.25	1.31846	1.81298	1.27126	20.8259
1.3	0.293422	0.561675	0.277867	14.2196
1.35	0	0	0	8.50999
1.4	0.655398	0.341969	0.650375	4.01695
1.45	2.50328	1.82481	2.46325	1.06491
1.5	5.80072	4.70394	5.69022	0
1.55	10.8159	9.24804	10.5928	1.16405
1.6	17.8172	15.7248	17.4328	4.88388
1.65	27.0616	24.4003	26.4598	11.4879
1.7	38.7756	35.502	37.895	21.2666
1.75	53.1421	49.223	51.917	34.4773
1.8	70.2792	65.688	68.635	51.332
1.85	90.2149	84.9386	88.0756	71.9819
1.9	112.875	106.901	110.147	96.5103
1.95	138.019	131.368	134.632	124.921

## Sheet: Figure 4
Figure 4	Spectral energy distribution of gamma−ray emission contributed by the CMZ component
Energy [eV]		E$^2$dN/dE [eV/(cm$^2$s]		E$^2$dN/dE [eV/(cm$^2$s]		E$^2$dN/dE [eV/(cm$^2$s]		E$^2$dN/dE [eV/(cm$^2$s]		E$^2$dN/dE [eV/(cm$^2$s]		E$^2$dN/dE [eV/(cm$^2$s]
		CMZ, CS $\times$ $r^{-1.35}$ template, 95% lower curve		CMZ, CS $\times$ $r^{-1.35}$ template, 95% upper curve		CMZ, CS $\times$ $r^{-1.35}$ template, 68% lower curve		CMZ, CS $\times$ $r^{-1.35}$ template, 68% upper curve		CMZ, CS $\times$ $r^{-1.35}$ template		CMZ, CS $\times$ $r^{0}$ template
8000000000		34.5537		48.7009		37.7762		44.922		41.2431		32.1811
1.0749e+10		30.6611		40.6855		33.0543		38.1205		35.5546		27.9099
1.44426e+10		27.0203		34.3086		28.8008		32.4946		30.6534		24.1951
1.94053e+10		23.5092		29.3391		24.9271		27.8942		26.4127		20.971
2.60735e+10		20.1155		25.5297		21.3957		24.1448		22.7544		18.1698
3.50329e+10		16.9865		22.5205		18.2373		21.042		19.6001		15.7458
4.70709e+10		14.2094		20.019		15.4759		18.4179		16.8889		13.649
6.32456e+10		11.8255		17.8803		13.1018		16.1591		14.5543		11.8307
8.49781e+10		9.81574		16.0045		11.0786		14.1916		12.5441		10.2559
1.14178e+11		8.12884		14.3529		9.35758		12.4793		10.811		8.89019
1.53413e+11		6.7366		12.8782		7.90266		10.982		9.31938		7.70315
2.06129e+11		5.57238		11.5612		6.66942		9.66408		8.03314		6.67825
2.76959e+11		4.60456		10.3811		5.6268		8.51053		6.92369		5.78862
3.72128e+11		3.80398		9.33605		4.7477		7.4955		5.96723		5.01779
5e+11		3.14269		8.39571		4.00421		6.60093		5.14442		4.3511
Energy [eV]		E$^2$dN/dE [eV/(cm$^2$s]
		CMZ, GALPROP template
7725483590		33.4621
10925483700		27.9258
15450967200		23.4781
21850967300		19.8745
30901934400		16.9071
43701934700		14.4211
61803868700		12.3841
87403869400		10.6285
123607737000		9.15625
174807739000		7.92047
247215475000		6.88277
349615478000		6.0139
494430950000		5.28478
Extrapolations from the low energy fitting
Energy [eV]		E$^2$dN/dE [eV/(cm$^2$s]		E$^2$dN/dE [eV/(cm$^2$s]		E$^2$dN/dE [eV/(cm$^2$s]		E$^2$dN/dE [eV/(cm$^2$s]		E$^2$dN/dE [eV/(cm$^2$s]
		CMZ, CS $\times$ $r^{-1.35}$ template, 95% lower curve		CMZ, CS $\times$ $r^{-1.35}$ template, 95% upper curve		CMZ, CS $\times$ $r^{-1.35}$ template, 68% lower curve		CMZ, CS $\times$ $r^{-1.35}$ template, 68% upper curve		CMZ, CS $\times$ $r^{-1.35}$ template
5e+11		3.13844		8.39134		4.00726		6.59444		5.13364
6.94748e+11		2.53608		7.45501		3.31602		5.72464		4.35067
9.65349e+11		2.04959		6.62795		2.74435		4.96994		3.68571
1.34135e+12		1.65559		5.8906		2.26953		4.31345		3.12306
1.8638e+12		1.33609		5.23642		1.87717		3.74514		2.64655
2.58974e+12		1.07863		4.65436		1.55242		3.25156		2.24242
3.59843e+12		0.870755		4.13596		1.28398		2.82267		1.9006
5e+12		0.703301		3.67585		1.06227		2.45085		1.61025
6.94748e+12		0.567404		3.2664		0.878504		2.12815		1.36464
9.65349e+12		0.458077		2.90437		0.726357		1.8482		1.15653
1.34135e+13		0.369773		2.58462		0.60089		1.60543		0.979934
1.8638e+13		0.298635		2.30196		0.496866		1.39409		0.830233
25897373396156		0.241123		2.04675		0.410869		1.21077		0.703288
3.59843e+13		0.194664		1.81958		0.339819		1.05134		0.595771
5e+13		0.15729		1.61793		0.281058		0.913321		0.504608
SED of CMZ, CS $\times$ $r^{-1.35}$ template
Energy [eV]		Errorbar of energy [eV]		E$^2$dN/dE [eV/(cm$^2$s]		Errorbar of E$^2$dN/dE [eV/(cm$^2$s]
9.83748e+09		[1.83748284e+09, 2.25952574e+09]		43.3508		3.27966
1.48755e+10		[2.77850571e+09, 3.41668778e+09]		27.4224		3.18888
2.24937e+10		[4.20145093e+09, 5.16646268e+09]		18.3653		3.23238
3.40132e+10		[6.35312350e+09, 7.81234292e+09]		14.5648		3.29927
5.14323e+10		[9.60672368e+09, 1.18132474e+10]		20.1707		3.68026
7.77721e+10		[1.45265773e+10, 1.78631194e+10]		9.56126		4.09703
1.17601e+11		[2.19660164e+10, 2.70112886e+10]		12.788		3.88799
1.77828e+11		[3.32153860e+10, 4.08444738e+10]		10.3125		4.06309
2.68898e+11		[5.02258513e+10, 6.17619937e+10]		9.49031		5.47211
4.06608e+11		[7.59478192e+10, 9.33919210e+10]		19.6285334256639 (upper limit)		0

## Sheet: Figure 5
Figure 5	Energy fluxes of gamma-ray emission from neutral pion decays associated with H2 in the CMZ region
Energy [eV]		E$^2$dN/dE [eV/(cm$^2$s]		E$^2$dN/dE [eV/(cm$^2$s]		E$^2$dN/dE [eV/(cm$^2$s]		E$^2$dN/dE [eV/(cm$^2$s]		E$^2$dN/dE [eV/(cm$^2$s]		E$^2$dN/dE [eV/(cm$^2$s]		E$^2$dN/dE [eV/(cm$^2$s]
		CMZ, Model A, CS $\times$ $r^{-1.35}$ template, 95% lower curve		CMZ, Model A, CS $\times$ $r^{-1.35}$ template, 95% upper curve		CMZ, Model A, CS $\times$ $r^{-1.35}$ template, 68% lower curve		CMZ, Model A, CS $\times$ $r^{-1.35}$ template, 68% upper curve		CMZ, Model A, CS $\times$ $r^{-1.35}$ template		CMZ, Model B, CS $\times$ $r^{-1.35}$ template		CMZ, Model C, CS $\times$ $r^{-1.35}$ template
8000000000		34.5537		48.7009		37.7762		44.922		41.2431		42.3465		40.538
1.0749e+10		30.6611		40.6855		33.0543		38.1205		35.5546		36.107		34.7175
1.44426e+10		27.0203		34.3086		28.8008		32.4946		30.6534		30.7764		29.7334
1.94053e+10		23.5092		29.3391		24.9271		27.8942		26.4127		26.2201		25.4455
2.60735e+10		20.1155		25.5297		21.3957		24.1448		22.7544		22.3343		21.7656
3.50329e+10		16.9865		22.5205		18.2373		21.042		19.6001		19.0243		18.623
4.70709e+10		14.2094		20.019		15.4759		18.4179		16.8889		16.2089		15.9383
6.32456e+10		11.8255		17.8803		13.1018		16.1591		14.5543		13.8073		13.6432
8.49781e+10		9.81574		16.0045		11.0786		14.1916		12.5441		11.7674		11.6842
1.14178e+11		8.12884		14.3529		9.35758		12.4793		10.811		10.0291		10.0021
1.53413e+11		6.7366		12.8782		7.90266		10.982		9.31938		8.54882		8.56395
2.06129e+11		5.57238		11.5612		6.66942		9.66408		8.03314		7.28658		7.33081
2.76959e+11		4.60456		10.3811		5.6268		8.51053		6.92369		6.20944		6.27546
3.72128e+11		3.80398		9.33605		4.7477		7.4955		5.96723		5.29257		5.37379
5e+11		3.14269		8.39571		4.00421		6.60093		5.14442		4.5108		4.59907
Energy [eV]		E$^2$dN/dE [eV/(cm$^2$s]		E$^2$dN/dE [eV/(cm$^2$s]		E$^2$dN/dE [eV/(cm$^2$s]		E$^2$dN/dE [eV/(cm$^2$s]		E$^2$dN/dE [eV/(cm$^2$s]
		CMZ, Model A w/o GCE, CS $\times$ $r^{-1.35}$ template, 95% lower curve		CMZ, Model A w/o GCE , CS $\times$ $r^{-1.35}$ template, 95% upper curve		CMZ, Model A w/o GCE, CS $\times$ $r^{-1.35}$ template, 68% lower curve		CMZ, Model A w/o GCE, CS $\times$ $r^{-1.35}$ template, 68% upper curve		CMZ, Model A w/o GCE, CS $\times$ $r^{-1.35}$ template
8000000000		48.6785		62.2795		51.799		58.6779		55.1492
1.0749e+10		41.0435		49.834		43.1387		47.5836		45.3448
1.44426e+10		34.225		40.3208		35.7268		38.8187		37.2766
1.94053e+10		28.0758		33.2355		29.3327		31.9449		30.6309
2.60735e+10		22.6664		27.8584		23.8846		26.5118		25.1711
3.50329e+10		18.1273		23.5609		19.3522		22.1052		20.6794
4.70709e+10		14.4251		20.0155		15.641		18.4749		16.9943
6.32456e+10		11.4479		17.0353		12.6251		15.4614		13.9689
8.49781e+10		9.07146		14.5209		10.1847		12.9457		11.4808
1.14178e+11		7.17917		12.3857		8.21297		10.8453		9.43663
1.53413e+11		5.68608		10.571		6.62298		9.08753		7.75794
2.06129e+11		4.49667		9.02104		5.34067		7.61556		6.37704
2.76959e+11		3.55828		7.70479		4.30464		6.38231		5.24265
3.72128e+11		2.81474		6.58424		3.47005		5.34993		4.30894
5e+11		2.22573		5.62751		2.79724		4.48483		3.54214
SED of GCE, Model A, CS $\times$ $r^{-1.35}$ template
Energy [eV]		Errorbar of energy [eV]		E$^2$dN/dE [eV/(cm$^2$s]		Errorbar of E$^2$dN/dE [eV/(cm$^2$s]
9.83748e+09		[1.83748284e+09, 2.25952574e+09]		52.6175		8.41797
1.48755e+10		[2.77850571e+09, 3.41668778e+09]		44.5512		8.70637
2.24937e+10		[4.20145093e+09, 5.16646268e+09]		38.2744		9.08418
3.40132e+10		[6.35312350e+09, 7.81234292e+09]		18.352		9.60035
5.14323e+10		[9.60672368e+09, 1.18132474e+10]		24.0301807475912 (upper limit)		0
7.77721e+10		[1.45265773e+10, 1.78631194e+10]		33.773914007807 (upper limit)		0
1.17601e+11		[2.19660164e+10, 2.70112886e+10]		20.6536453227153 (upper limit)		0
1.77828e+11		[3.32153860e+10, 4.08444738e+10]		15.8026026660394 (upper limit)		0
2.68898e+11		[5.02258513e+10, 6.17619937e+10]		38.6489619274606 (upper limit)		0
4.06608e+11		[7.59478192e+10, 9.33919210e+10]		40.6970632970848 (upper limit)		0
